# Supplementary material for: Uneven Terrain Walking with Linear and Angular Momentum Allocation
Source: Sensors (Basel). 2023 Feb 10;23(4):2027. doi: 10.3390/s23042027 (PMC9962814; doi:10.3390/s23042027)
Supplement: Supplementary file 1 [file sensors-23-02027-s001.zip]

Archive with 3 entries (3 files):
- Video S1. Discrete Terrain Walking.mp4
- Video S2. pile.mp4
- Video S3. Standing Balancing.mp4
